# Supplementary material for: A Computational Pipeline Observes the Flexibility and Dynamics of Plant Cytochrome P450 Binding Sites
Source: Int J Mol Sci. 2024 Oct 23;25(21):11381. doi: 10.3390/ijms252111381 (PMC11545509; doi:10.3390/ijms252111381)
Supplement: Supplementary file 1 [file ijms-25-11381-s001.zip]

Archive with 1 entries (1 files):
- ijms-3264833-supplementary.pdf
